# Supplementary material for: Characterization of UGT71, a major glycosyltransferase family for triterpenoids, flavonoids and phytohormones-biosynthetic in plants
Source: For Res (Fayettev). 2024 Oct 31;4:e035. doi: 10.48130/forres-0024-0032 (PMC11564731; doi:10.48130/forres-0024-0032)
Supplement: Supplementary file 1 — Supplementary data to this article can be found online. [file FR-2024-4-0032-S1.zip › 10.48130_forres-0024-0032-Suppl-TableS2.xlsx]

## Sheet: Sheet2
Supplementary Table S2: The counts of candidate UGTs that have been published in public databases.
Phylogenetic group(s)	Total	A	B	C	D	E	F	G	H	I	J	K	L	M	N	O	P	Q	OG	Total
Chlamydomonas reinhaedtii	1	0	0	0	0	0	0	0	0	0	0	0	0	0	0	0	0	0	1	1
Chara braunii	2	0	0	0	0	0	0	0	0	0	0	0	0	0	0	0	0	0	2	2
Physcomitrella patens	15	0	0	0	0	0	0	0	0	0	0	0	0	0	0	0	0	0	15	15
Marchantia polymorpha	41	0	0	0	0	0	0	0	0	0	0	0	0	0	0	0	0	0	41	41
Carica papaya	56	5	3	0	10	12	1	6	8	1	2	2	7	2	1	1	1	0	0	56
Cucumis sativus	85	13	1	2	12	12	2	11	5	0	2	1	16	2	1	3	5	0	0	85
Dioscorea rotundata	100	6	3	3	9	15	1	6	0	3	4	1	10	0	1	8	4	2	2	100
Vitis vinifera	102	23	1	0	3	14	6	5	2	6	4	2	9	1	1	0	3	3	0	102
Ricinus communis	117	11	4	2	17	8	3	15	4	8	2	1	17	3	1	2	1	2	12	117
Arabidopsis thaliana	123	14	4	4	13	25	4	7	9	1	2	2	18	1	1	0	0	0	6	123
Ginkgo biloba	129	17	3	0	0	9	1	4	0	0	2	14	12	9	0	6	0	1	7	129
Vaccinium corymbosum	137	20	1	3	10	16	3	24	1	1	3	1	19	3	0	8	11	2	9	137
Mimulus guttatus	155	24	2	3	11	19	2	12	1	4	2	15	18	1	1	10	3	1	2	155
Solanum lycopersicum	162	24	2	2	17	16	2	13	6	2	1	5	20	3	1	25	6	1	15	162
Theobroma cacao	181	17	5	1	21	22	5	9	9	8	6	2	24	6	1	2	11	2	20	181
Linum usitatissimum	182	16	5	6	25	24	1	21	8	9	4	5	24	3	1	0	4	2	19	182
Oryza sativa	184	15	4	7	20	36	2	19	7	6	3	1	21	8	2	6	6	0	16	184
Medicago truncatula	187	30	4	0	55	58	2	39	4	5	9	0	33	2	1	3	3	1	20	187
Ziziphus jujuba	294	55	9	3	41	31	4	34	6	3	8	7	30	2	1	18	13	4	21	294
Eucalyptus grandis	379	30	6	6	35	74	2	44	9	9	20	2	47	6	3	11	4	4	28	379

## Sheet: Sheet1
Phylogenetic group(s)	A	B	C	D	E	F	G	H	I	J	K	L	M	N	O	P	Q	OG
Chlamydomonas reinhardtii	0	0	0	0	0	0	0	0	0	0	0	0	0	0	0	0	0	1
Chara braunii	0	0	0	0	0	0	0	0	0	0	0	0	0	0	0	0	0	1
Marchantia polymorpha	0	0	0	0	0	0	0	0	0	0	0	0	0	0	0	0	0	0.05
Physcomitrella patens	0	0	0	0	0	0	0	0	0	0	0	0	0	0	0	0	0	0.33
Salvinia cucullata	0	0	0	0	0	0	0	0	0	0	0	0	0	0	0	0	0	0.07
Ginkgo biloba	1	1	0	0	1	1	1	0	0	1	1	1	1	0	1	0	1	0.05
Dioscorea rotundata	0.46	1.29	1.82	1.57	2.15	1.29	5.16	0	1.31	2.58	0.09	1.08	0	0.52	1.72	0.66	2.58	0.12
Oryza sativa	0.62	0.93	2.31	1.89	2.8	1.4	3.33	3.16	1.42	1.05	0.05	1.23	0.56	0.57	0.7	0.54	0	0.09
Vitis vinifera	0.68	0.55	0	0.67	2.57	9.92	2.07	2.13	3.35	3.31	0.24	1.24	0.17	0.67	0	0.64	4.72	0.18
Eucalyptus grandis	0.6	0.68	0.96	1.61	2.8	8.17	3.74	3.72	1.15	3.4	0.05	1.33	0.2	0.41	0.62	0.18	1.36	0.07
Salix purpurea	0.55	0.35	2.2	1.4	3.11	4.14	4.4	0.67	0.52	1.81	0.07	1.17	0.21	0.42	0.17	0.13	0.52	0.19
Linum usitatissimum	0.66	1.17	1.99	2.38	1.88	0.7	3.7	3.63	2.85	1.41	0.25	1.41	0.21	0.28	0	0.36	1.41	0.1
Ricinus communis	0.73	1.51	1.07	2.59	1.01	3.39	4.24	2.91	3.05	1.13	0.08	1.6	0.34	0.46	0.38	0.15	2.26	0.11
Medicago truncatula	0.84	0.63	0	3.52	3.06	0.95	4.62	1.22	0.8	2.13	0	1.3	0.09	0.19	0.24	0.18	0.47	0.07
Ziziphus jujuba	1.42	1.32	0.62	2.43	1.51	1.76	3.73	1.69	0.44	1.76	0.22	1.1	0.09	0.18	1.32	0.73	1.76	0.07
Cucumis sativus	0.95	0.41	1.17	2.01	1.65	2.48	3.41	3.99	0	1.24	0.09	1.65	0.25	0.5	0.62	0.8	0	0.14
Theobroma cacao	0.71	1.19	0.34	2.02	1.74	3.56	1.6	4.13	1.92	2.14	0.1	1.43	0.43	0.29	0.24	1.01	1.43	0.11
Carica papaya	0.54	1.84	0	2.49	2.46	1.84	2.76	9.49	0.62	1.84	0.26	1.08	0.37	0.74	0.31	0.24	0	0.11
Arabidopsis thaliana	0.86	1.4	1.98	1.84	2.91	4.19	1.84	14.17	0.35	1.05	0.15	1.57	0.1	0.42	0	0	0	0.05
Vaccinium corymbosum	1.11	0.31	1.33	1.27	1.67	2.82	5.65	0.61	0.32	1.41	0.07	1.49	0.28	0	1.26	1.33	1.88	0.07
Mimulus guttatus	1.17	0.55	1.18	1.23	1.76	1.66	2.5	0.54	1.12	0.83	0.89	1.25	0.08	0.34	1.39	0.32	0.83	0.15
Solanum lycopersicum	1.12	0.53	0.75	1.83	1.42	1.59	2.59	3.07	0.54	0.4	0.28	1.33	0.24	0.32	3.32	0.61	0.8	0.09
Overall Average Counts	15.9077	3.38462	2.53846	14.2923	19.8308	3.13846	13.6462	4.30769	4.24615	3.23077	3.21538	16.2769	3.43077	0.815385	4.55385	4.09231	1.32308	16.2923		Overall Average Density
Seed Plant Average Counts	17.8276	3.7931	2.84483	16.0172	22.2241	3.51724	15.2931	4.82759	4.75862	3.62069	3.60345	18.2414	3.84483	0.913793	5.10345	4.58621	1.48276	17.4828		Seed Plant Average Density
Angiosperm Average Counts	17.8545	3.72727	2.90909	16.8909	22.4545	3.69091	15.6182	5.07273	5.01818	3.72727	2.90909	18.3636	3.47273	0.963636	5.16364	4.74545	1.52727	17.8545		Angiosperm Average Density
Angiosperm % in group	0.115816	0.0241774	0.0188701	0.109565	0.145654	0.0239415	0.101309	0.0329048	0.032551	0.0241774	0.0188701	0.119118	0.0225262	0.00625074	0.0334945	0.0307819	0.00990683	0.115816
